# Supplementary material for: Efficacy and Safety of COVID-19 Convalescent Plasma in Hospitalized Patients—An Open-Label Phase II Clinical Trial
Source: Life (Basel). 2022 Oct 9;12(10):1565. doi: 10.3390/life12101565 (PMC9605182; doi:10.3390/life12101565)
Supplement: Supplementary file 1 [file life-12-01565-s001.zip]

Archive with 1 entries (1 files):
- life-1930505-supplementary.pdf
